# Supplementary material for: A blocking monoclonal antibody reveals dimerization of intracellular domains of ALK2 associated with genetic disorders
Source: Nat Commun. 2023 May 25;14:2960. doi: 10.1038/s41467-023-38746-5 (PMC10212922; doi:10.1038/s41467-023-38746-5)
Supplement: Supplementary file 3 — Source data [file 41467_2023_38746_MOESM3_ESM.xlsx]

## Sheet: Figure 1b
	Figure 1b: Upper panel
		0	0.00457247	0.0137174	0.0411523	0.123457	0.37037	1.11111	3.33333	10	30	(ug/ml)
	Control IgG	0.297	0.2805	0.2269	0.2705	0.3137	0.2807	0.2846	0.2942	0.2868	0.3117
		0.2626	0.2499	0.2868	0.3058	0.2471	0.3103	0.2643	0.2439	0.2566	0.2981
		0.2543	0.3238	0.2959	0.2674	0.2729	0.3565	0.2769	0.3038	0.3034	0.2929
	0443	0.2609	0.2137	0.1655	0.0807	0.0438	0.0391	0.027	0.0265	0.0278	0.0292
		0.2987	0.2449	0.1808	0.0884	0.0467	0.0322	0.0311	0.0219	0.0366	0.0213
		0.2724	0.2558	0.1773	0.086	0.0402	0.0346	0.0311	0.0261	0.024	0.0218
	Figure 1b: Lower panel
		0	0.003	0.01	0.03	0.1	0.3	1	3	10	30	(ug/ml)
	Control IgG	0.0348217	0.0334151	0.03494	0.0345853	0.0365283	0.0345989	0.0353984	0.0378903	0.0345892	0.0335834
		0.0393474	0.036818	0.0394978	0.035097	0.0372345	0.0345023	0.0384539	0.03945	0.0366009	0.04087
		0.041855	0.0359404	0.0388422	0.034867	0.0372613	0.035662	0.0411321	0.0358048	0.0363121	0.0436296
	0443	0.0359471	0.0332463	0.0346171	0.0331134	0.022119	0.0205267	0.0165261	0.0124796	0.00886781	0.0083694
		0.0377137	0.0360642	0.0375189	0.0317183	0.0270497	0.0191502	0.0136781	0.0105627	0.0112651	0.00823728
		0.039563	0.0398409	0.0348263	0.0346895	0.0245397	0.0216899	0.0173303	0.0129519	0.00987824	0.00699738

## Sheet: Figure 1c
	Figure 1c
	ALK1 + BMP9	Mock + OPTI	Mock + Ligand	hALK + OPTI	hALK + Ligand	hALK + Ligand + IgG2a	hALK + Ligand + 0443	hALK + Ligand + LDN193189
		0.008	0.027	0.361	0.601	0.712	0.625	0.009
		0.005	0.024	0.319	0.583	0.616	0.6	0.013
		0.002	0.026	0.37	0.643	0.658	0.611	0.006
	ALK2 + BMP7
		Mock + OPTI	Mock + Ligand	hALK + OPTI	hALK + Ligand	hALK + Ligand + IgG2a	hALK + Ligand + 0443	hALK + Ligand + LDN193189
		0.005	0.05	0.012	0.171	0.158	0.013	0.003
		0.005	0.048	0.005	0.19	0.181	0.01	0.003
		0.004	0.044	0.006	0.203	0.177	0.011	0.001
	ALK3 + BMP2
		Mock + OPTI	Mock + Ligand	hALK + OPTI	hALK + Ligand	hALK + Ligand + IgG2a	hALK + Ligand + 0443	hALK + Ligand + LDN193189
		0.007	0.019	0.024	0.249	0.294	0.222	0.005
		0.007	0.021	0.027	0.257	0.232	0.222	0.006
		0.01	0.03	0.022	0.246	0.249	0.224	0.004
	ALK6 + GDF5
		Mock + OPTI	Mock + Ligand	hALK + OPTI	hALK + Ligand	hALK + Ligand + IgG2a	hALK + Ligand + 0443	hALK + Ligand + LDN193189
		0.011	0.053	0.132	0.379	0.364	0.32	0.062
		0.006	0.045	0.122	0.373	0.367	0.343	0.057
		0.006	0.053	0.137	0.359	0.429	0.425	0.089

## Sheet: Figure 1d
	Figure 1d
		Control		0443
		BMP7	BMP2	BMP7	BMP2
		14.44	30.67	1.84	42.18
		20.13	22.97	4.67	24.12
		21.63	39.53	6.96	38.3
		31.12	36.01	2.94	34.76
		29.05	35.08	3.57	29.6
		36.06	27.3	3.61	12.9
		23.28	34.29	2	28.76
		35.45	29.23	1.2	29.59
		35.52	40.07	1.63	27.77

## Sheet: Figure 2b
	Figure 2b
		Mock		Human ALK2 WT		K25E		I59V		H64R		I103V		Q106R		T113S		Rat ALK2 WT		R64H
		Control IgG	O443	Control IgG	O443	Control IgG	O443	Control IgG	O443	Control IgG	O443	Control IgG	O443	Control IgG	O443	Control IgG	O443	Control IgG	O443	Control IgG	O443
		0.05	0.016	0.236	0.014	0.227	0.017	0.144	0.009	0.232	0.164	0.184	0.012	0.198	0.013	0.222	0.014	0.53	0.417	0.595	0.07
		0.045	0.022	0.244	0.014	0.212	0.017	0.123	0.01	0.178	0.17	0.161	0.012	0.233	0.013	0.21	0.013	0.479	0.435	0.432	0.052
		0.046	0.019	0.272	0.012	0.192	0.011	0.146	0.012	0.199	0.2	0.176	0.01	0.206	0.016	0.157	0.014	0.41	0.493	0.472	0.065

## Sheet: Figure 2e
	Figure 2e
		0		0.05		0.5		5		50		(nM)
		anti-rabbit IgG	anti-rat IgG	anti-rabbit IgG	anti-rat IgG	anti-rabbit IgG	anti-rat IgG	anti-rabbit IgG	anti-rat IgG	anti-rabbit IgG	anti-rat IgG
		0.134	0.165	0.173	0.177	0.148	0.166	0.154	0.099	0.134	0.07
		0.141	0.147	0.153	0.148	0.162	0.142	0.139	0.072	0.161	0.079
		0.155	0.178	0.146	0.19	0.141	0.154	0.164	0.095	0.153	0.082

## Sheet: Figure 3a
	Figure 3a
	Upper panel (BMP7)
		Mock		hALK2 WT		L196P		PF197-8L		R202I		R206H		Q207E		R258G		R258S		G325A		G328E		G328R		G328W		G356D		R375P
		Control IgG	0443	Control IgG	0443	Control IgG	0443	Control IgG	0443	Control IgG	0443	Control IgG	0443	Control IgG	0443	Control IgG	0443	Control IgG	0443	Control IgG	0443	Control IgG	0443	Control IgG	0443	Control IgG	0443	Control IgG	0443	Control IgG	0443
		0.046	0.015	0.23	0.01	0.554	0.055	0.763	0.097	0.639	0.051	0.52	0.099	0.613	0.103	0.65	0.051	0.657	0.048	0.467	0.045	0.451	0.046	0.44	0.033	0.594	0.04	0.504	0.043	0.534	0.028
		0.04	0.012	0.189	0.01	0.622	0.048	0.715	0.088	0.576	0.055	0.513	0.085	0.566	0.096	0.525	0.035	0.65	0.039	0.386	0.032	0.381	0.028	0.498	0.034	0.461	0.038	0.45	0.04	0.432	0.025
		0.034	0.015	0.159	0.019	0.574	0.055	0.675	0.094	0.541	0.063	0.504	0.088	0.637	0.137	0.517	0.038	0.465	0.036	0.41	0.047	0.414	0.038	0.425	0.061	0.45	0.034	0.527	0.035	0.466	0.023
	Lowe panel (Activin A)
		Mock		hALK2 WT		L196P		PF197-8L		R202I		R206H		Q207E		R258G		R258S		G325A		G328E		G328R		G328W		G356D		R375P
		Control IgG	0443	Control IgG	0443	Control IgG	0443	Control IgG	0443	Control IgG	0443	Control IgG	0443	Control IgG	0443	Control IgG	0443	Control IgG	0443	Control IgG	0443	Control IgG	0443	Control IgG	0443	Control IgG	0443	Control IgG	0443	Control IgG	0443
		0.008	0.007	0.008	0.009	0.17	0.011	0.506	0.052	0.175	0.01	0.456	0.064	0.501	0.11	0.351	0.093	0.476	0.036	0.491	0.099	0.455	0.083	0.265	0.025	0.347	0.058	0.419	0.04	0.124	0.013
		0.008	0.005	0.007	0.006	0.122	0.007	0.403	0.038	0.17	0.009	0.367	0.062	0.5	0.11	0.333	0.092	0.364	0.04	0.466	0.107	0.354	0.091	0.235	0.027	0.347	0.056	0.322	0.041	0.104	0.014
		0.009	0.01	0.01	0.006	0.157	0.012	0.378	0.035	0.159	0.011	0.364	0.057	0.487	0.114	0.384	0.109	0.36	0.033	0.486	0.12	0.36	0.1	0.256	0.033	0.34	0.06	0.361	0.041	0.121	0.011

## Sheet: Figure 3a-V5
Figure 3a	anti-V5

## Sheet: Figure 3a-Tubulin
Figure 3a	anti-Tubulin

## Sheet: Figure 3b, c
	Figure 3b
	WT-LgBiT + WT-SmBiT															WT-LgBiT + R206H-SmBiT															R206H-LgBiT + R206H-SmBiT
			BMP7															BMP7															BMP7
			0			10			100			1000						0			10			100			1000						0			10			100			1000
	Time (min)	0	2281	1375	1003	1397	1229	1293	2302	2237	2234	4804	4729	4884		Time (min)	0	1079	1757	1251	1329	1013	882	1811	2322	2438	4475	4383	5050		Time (min)	0	1782	1907	2009	2489	1945	2046	3164	3196	3036	5222	6102	6124
		2	2077	1171	1001	1374	1283	1479	3079	3286	3315	4644	4694	5030			2	869	1615	961	1278	862	1020	2782	2978	3366	4858	4984	5670			2	1383	1621	1647	2340	1879	1966	4561	4146	4092	6174	7247	6932
		4	2017	1008	923	1185	1271	1559	3718	3696	3559	4717	4373	4879			4	874	1550	866	1324	1082	1033	3325	3420	4340	5030	5294	5852			4	1232	1635	1628	2484	1763	1957	5430	4582	4657	5684	7217	7578
		6	1900	1074	952	1381	1126	1552	3912	3973	3927	4490	4387	4572			6	719	1357	819	1265	1109	1039	3315	3583	4715	5000	5230	5572			6	1393	1387	1519	2218	1743	1866	5609	4863	4908	6222	7501	7318
		8	1597	941	949	1326	1081	1378	4318	4131	3920	4039	4243	4253			8	818	1391	734	1504	1178	1072	3339	3788	4222	4626	4950	5267			8	1090	1411	1329	2266	1784	1940	5558	5528	5197	6133	6964	6817
		10	1479	999	807	1329	1177	1418	3877	3861	3915	3792	3563	4180			10	718	1375	758	1346	1086	1183	3347	3763	4296	4661	4947	5255			10	1092	1270	1174	2414	1862	1981	5721	4963	5001	5847	6739	6814
		12	1475	837	741	1320	1153	1478	3780	3686	4123	3568	3624	3603			12	607	1187	667	1345	980	1229	3461	3601	4256	4453	4476	5007			12	997	1248	1246	2579	1823	2013	5816	5061	5176	5598	6699	6552
		14	1425	716	741	1240	1170	1333	3533	3261	3795	3465	3221	3471			14	662	1127	603	1322	1138	1117	3487	4091	3950	4331	4009	4485			14	1105	1141	1034	2547	1781	1993	5572	5060	4868	5372	6655	6336
		16	1394	728	616	1422	1109	1398	3464	3291	3845	3224	3299	3224			16	730	1190	661	1275	1103	1177	3349	3714	4100	4026	3959	4269			16	1010	1017	901	2356	1904	2174	5544	5108	4554	5454	6334	6358
		18	1251	745	689	1190	1121	1255	3260	3375	3377	3550	2937	3144			18	604	1170	510	1349	1030	1229	3231	3192	3692	3610	3885	4330			18	939	995	905	2270	1952	2084	5537	4687	4869	5035	6446	6421
		20	1344	822	661	1381	1098	1397	3016	3395	3225	3055	3078	3120			20	572	939	548	1366	1094	1213	3233	3427	4008	3669	3856	3978			20	855	976	1128	2510	1916	2080	5354	4898	4497	5111	5776	5948
		22	979	795	678	1141	1012	1299	3029	3091	3211	2999	3021	2821			22	613	935	519	1327	1113	1221	3225	3408	3607	3527	3650	3927			22	811	1029	981	2488	1981	2204	5052	4555	4472	5002	6041	5709
		24	1232	714	674	1151	1072	1293	2831	3069	3155	2834	2730	2848			24	505	1090	536	1132	1119	1333	2971	3463	3873	3494	3535	4006			24	871	999	814	2341	2113	1985	5170	4806	4605	4599	6071	5720
		26	1083	680	640	1300	1138	1416	2968	2969	3217	3096	2697	2740			26	569	916	630	1498	1131	1350	2887	3063	3850	3673	3344	3811			26	898	765	773	2597	1767	2164	5128	4709	4579	4918	5330	5969
		28	1182	643	698	1228	1184	1349	2941	2793	3089	2642	2591	2844			28	552	961	502	1447	1126	1232	3199	3248	3657	3261	3431	3960			28	832	857	862	2567	2038	2126	5199	4735	4457	4363	5622	5600
		30	1112	717	574	1220	1073	1323	2857	2635	3121	2679	2628	2599			30	488	848	582	1251	1216	1198	3109	3207	3446	3089	3234	3680			30	800	839	934	2425	2113	2227	5080	4374	4534	4399	5440	5436
		32	960	598	621	1350	1083	1383	2649	3049	2752	2357	2475	2638			32	525	846	524	1335	1080	1327	3245	3098	3841	3079	3339	3782			32	812	835	859	2677	1946	2289	4847	4475	4222	4184	5238	5437
		34	943	553	659	1209	1111	1334	2622	2844	2718	2600	2389	2489			34	434	896	497	1332	1203	1297	3070	3224	3792	3018	3200	3435			34	878	782	861	2702	1891	2456	5016	4265	4609	4184	4987	5148
		36	886	492	661	1233	1040	1362	2350	2864	2695	2314	2291	2185			36	547	866	518	1374	1149	1230	3085	3126	3535	3030	3349	3543			36	671	774	821	2641	2093	2502	5132	4724	4141	4070	5014	4815
		38	996	516	529	1269	1109	1336	2597	2601	2444	2310	2220	2320			38	420	867	550	1390	1223	1171	2983	3055	3577	2881	2833	3319			38	723	741	635	2600	2073	2301	4816	4314	4493	3745	4843	5084
		40	923	610	583	1098	1037	1291	2574	2493	2611	2159	1996	2198			40	496	852	382	1434	1100	1200	2918	3186	3437	2820	2825	3332			40	828	811	807	2602	1991	2327	4677	4401	4002	3944	4791	4851
		42	946	551	531	1116	1062	1080	2130	2377	2393	2165	2171	2108			42	454	736	405	1363	1319	1336	2905	3075	3232	2705	2849	3308			42	758	705	715	2552	2087	2385	4626	4276	3877	3800	4667	4833
		44	981	545	532	1103	988	1154	2502	2333	2398	2041	2178	2026			44	396	902	391	1442	1132	1207	2853	3050	3290	2673	2770	3353			44	715	708	737	2307	2181	2172	4128	4193	3991	3694	4436	4373
		46	842	527	537	1168	1010	1100	2040	2102	2226	2068	1853	1972			46	454	787	427	1442	1096	1300	2650	2772	3195	3047	2809	3167			46	678	743	701	2745	1927	2124	4372	3952	3901	3750	4676	4388
		48	807	513	468	1037	936	1153	2063	1961	2313	2022	2015	1950			48	433	692	459	1356	1208	1317	2737	2630	3310	2692	2528	2915			48	669	719	763	2708	1990	2097	4272	3839	3648	3707	4242	4474
		50	766	432	572	991	929	1144	2154	2222	2066	2101	2046	1929			50	367	656	358	1199	1117	1248	2637	2831	3087	2447	2788	2999			50	682	728	736	2588	1957	2315	4365	3781	3682	3461	4300	4206
		52	774	441	458	1041	953	1186	2144	2086	2117	1847	1845	1846			52	460	669	349	1386	1113	1301	2855	2774	3175	2730	2527	3077			52	643	647	721	2333	1841	2143	4140	3790	3692	3481	4281	4262
		54	794	486	431	968	894	1207	1933	2045	2088	1896	1640	1754			54	490	677	434	1306	1098	1236	2554	2703	3068	2365	2530	2680			54	608	656	582	2486	1832	2313	3652	4002	3717	3499	4175	4100
		56	673	486	513	947	870	1003	1680	2057	2017	1700	1834	1847			56	400	796	355	1264	1120	1277	2454	2658	2980	2521	2671	2661			56	617	671	755	2556	1927	2125	4208	3562	3581	3204	4002	4075
		58	664	482	454	868	879	1190	2071	1903	1851	1768	1637	1835			58	350	629	325	1328	1172	1315	2651	2621	3000	2553	2315	2998			58	626	615	656	2430	1730	2048	3755	3362	3154	3280	3942	3953
	Figure 3c
	WT-LgBiT +WT-SmBiT															WT-LgBiT + R206H-SmBiT															R206H-LgBiT + R206H-SmBiT
			Actiovin A															Actiovin A															Actiovin A
			0			10			100			1000						0			10			100			1000						0			10			100			1000
	Time (min)	0	1681	1791	1283	1569	1372	1594	1784	1412	1412	1606	1639	2171		Time (min)	0	1097	1294	1159	1425	1327	1143	1358	1559	1356	1371	1140	1560		Time (min)	0	1830	1948	1693	2422	2768	2385	3521	3442	3421	3071	3546	3850
		2	1567	1769	1261	1715	1344	1779	1426	1252	1398	1310	1406	1894			2	934	1078	995	1311	1132	1257	1290	1339	1180	1151	1341	1455			2	1747	1754	1741	2720	2824	2532	3349	3416	3548	3297	3795	3983
		4	1389	1386	1112	1758	1239	1527	1313	1236	1145	1266	1339	1869			4	931	1049	851	1242	999	1193	1202	1172	1213	1172	1127	1429			4	1462	1688	1398	2671	2975	2508	3175	3045	3431	3112	3625	3539
		6	1217	1268	1122	1505	1199	1492	1114	1103	1185	1217	1232	1490			6	735	1021	769	1217	1072	1002	1168	1204	1097	1056	1010	1126			6	1360	1328	1295	2569	2812	2712	3429	3356	3361	3078	3522	3560
		8	1246	1315	1042	1492	1184	1424	975	1032	1116	1045	1074	1399			8	745	807	860	1118	1104	1072	1147	1084	1188	949	960	1046			8	1192	1203	1211	2613	2772	2431	3070	3224	3290	2892	3343	3396
		10	1020	1334	930	1348	1078	1154	1131	954	1038	994	1085	1437			10	616	710	764	1016	932	932	981	934	1085	1118	940	1191			10	1273	1141	1066	2450	2584	2347	2885	3169	3297	2646	3294	3291
		12	994	1026	907	1296	1113	1164	970	871	1103	915	1051	1307			12	609	861	670	988	946	838	1038	965	969	934	818	1187			12	1135	1222	1152	2398	2715	2268	2758	2686	3152	2673	2916	2676
		14	1060	1062	824	1170	1173	1091	893	946	807	1027	975	1263			14	579	744	693	975	693	821	968	925	905	888	891	1048			14	1160	1040	1009	2278	2489	2124	2831	2731	2908	2309	2496	2955
		16	895	1100	831	1184	971	1120	930	829	820	961	1017	1246			16	637	698	672	941	781	827	756	848	784	823	807	886			16	970	1211	884	2280	2402	2133	2562	2503	2603	2438	2654	2723
		18	938	919	765	1009	842	1109	998	680	802	842	991	1305			18	543	620	606	787	811	747	845	909	873	680	974	929			18	952	913	907	2016	2539	2325	2724	2598	2855	2336	2504	2870
		20	856	906	771	1026	874	1123	852	684	751	766	837	1163			20	463	646	545	973	854	738	886	867	836	838	884	905			20	1055	939	838	2459	2424	2271	2439	2516	2395	2382	2445	2572
		22	785	969	680	999	810	997	920	835	641	838	795	1052			22	377	556	596	843	771	725	837	627	869	836	664	755			22	946	998	875	2061	2471	2030	2408	2346	2576	2372	2562	2662
		24	679	877	648	1025	722	984	754	746	702	788	892	1159			24	575	597	541	917	669	754	748	850	851	692	781	832			24	886	923	954	2050	2365	2005	2482	2446	2469	2101	2572	2508
		26	726	931	637	919	715	1045	698	719	768	884	868	1163			26	447	542	616	786	717	885	774	781	725	769	887	778			26	942	936	881	2122	2145	2031	2249	2400	2405	2207	2550	2241
		28	895	861	511	837	773	950	695	692	627	806	847	937			28	375	606	534	703	776	601	772	888	714	778	749	860			28	805	969	738	2232	2252	2113	2317	2444	2372	2066	2502	2375
		30	716	888	720	755	656	859	836	762	712	779	823	1077			30	392	580	549	826	610	701	680	599	691	641	677	802			30	917	727	716	1917	2172	1966	2176	2168	2261	2098	2390	2166
		32	776	822	603	799	680	936	644	634	540	750	753	937			32	460	551	519	792	637	632	891	702	708	707	770	811			32	870	881	711	2043	2160	1961	2224	1856	2208	1973	2249	2247
		34	663	725	576	695	648	967	646	639	629	727	726	898			34	445	483	478	662	629	652	729	642	697	776	675	719			34	653	786	713	1773	2001	1940	2036	2016	2079	1932	2353	2161
		36	665	666	542	843	715	859	610	653	612	689	652	996			36	354	502	419	638	562	702	802	634	668	741	655	628			36	794	773	673	2016	2020	1887	2031	1814	2080	2058	2326	2086
		38	711	744	559	830	582	694	594	672	651	564	860	866			38	466	523	451	656	608	609	764	656	589	576	694	749			38	710	746	795	1991	1895	1901	2103	2001	1992	1804	2038	2112
		40	490	714	675	929	616	842	611	627	642	745	663	796			40	338	501	400	640	564	596	715	699	619	604	672	726			40	645	706	782	1945	1855	1751	1829	1887	1971	1960	2258	2188
		42	602	704	615	956	581	756	603	541	524	626	727	904			42	405	492	447	605	630	546	728	564	564	648	564	833			42	646	754	652	1861	1809	1881	1991	1877	2047	1708	2076	1855
		44	704	640	529	605	547	826	543	656	536	592	583	759			44	399	494	360	620	533	527	593	767	581	626	577	647			44	792	651	641	1695	1931	1643	1806	1917	1973	1880	2097	2037
		46	587	693	555	746	606	718	646	586	617	690	670	859			46	324	454	443	736	526	571	648	609	647	705	529	594			46	721	687	629	1670	1867	1673	1704	1910	1879	1779	1777	1856
		48	615	620	538	721	600	802	658	513	463	572	616	778			48	355	435	422	673	479	508	536	589	611	622	496	631			48	613	635	536	1761	1746	1671	1751	1667	1734	1723	1970	1838
		50	645	599	458	716	546	738	652	509	454	554	611	638			50	379	478	393	638	584	605	632	586	585	594	651	598			50	614	661	685	1498	1676	1559	1812	1873	1553	1509	1805	1788
		52	648	646	462	616	415	632	590	658	494	514	578	605			52	325	448	339	485	458	506	617	540	534	639	585	545			52	662	595	656	1651	1693	1591	1839	1921	1633	1555	1692	1703
		54	527	533	457	532	481	495	580	517	484	485	599	739			54	343	317	362	510	379	531	610	544	533	559	569	515			54	568	587	587	1633	1680	1701	1582	1648	1741	1551	1914	1737
		56	524	584	487	664	483	586	604	461	434	586	546	756			56	339	479	336	674	493	595	595	446	470	530	563	565			56	578	719	673	1539	1741	1497	1495	1789	1583	1498	1668	1730
		58	530	540	476	521	472	599	479	443	488	557	680	694			58	240	375	367	577	440	503	482	458	402	630	525	501			58	636	567	566	1406	1586	1426	1508	1541	1670	1336	1860	1754

## Sheet: Figure 3d
	Figure 3d
	G328V-LgBiT + G328V-SmBiT												K400E-LgBiT + K400E-SmBiT												Q207D-LgBiT + Q207D-SmBiT
			Control			BMP7			Activin A						Control			BMP7			Activin A						Control			BMP7			Activin A
	Time (min)	0	1751	1784	1999	2412	2443	2602	3551	3301	3123		Time (min)	0	1348	1558	1715	2334	2939	2392	1504	1913	1675		Time (min)	0	2958	3333	3653	3399	3509	3588	3590	4060	3505
		2	1659	1670	1983	3097	2747	3172	4027	3452	3415			2	1201	1459	1566	3334	4181	3378	1398	2037	1710			2	2568	2990	2870	2950	3029	3097	3505	4069	3686
		4	1180	1424	1662	3125	3041	3568	4123	3558	3549			4	1139	1462	1442	4246	5214	3862	1290	1859	1543			4	2429	2818	2686	2752	3074	2896	3339	3955	3359
		6	1261	1431	1467	3302	3450	3639	3883	3346	3149			6	1175	1313	1271	4601	5520	4244	1370	1742	1330			6	2261	2651	2639	2775	2566	2982	2923	3745	3167
		8	1053	1233	1401	3052	3234	3472	3988	3116	3353			8	1080	1265	1256	4925	5215	4495	1179	1546	1359			8	2197	2371	2231	2703	2515	2819	3142	3694	2889
		10	1084	1080	1313	3007	3214	3509	3655	3162	2931			10	1215	1192	1290	5272	5681	4569	1178	1513	1374			10	2088	2419	2388	2415	2472	2401	2867	3366	3085
		12	937	1003	990	3161	3073	3157	3604	2927	2896			12	1004	968	1293	4813	5638	4617	1131	1516	1312			12	1984	2168	2300	2378	2421	2464	2790	3211	2984
		14	917	1077	1147	3085	2876	3256	3454	2838	2915			14	1052	1132	1205	4837	5387	4665	1068	1492	1153			14	1906	2270	2225	2454	2543	2631	2769	3194	2631
		16	975	943	953	2994	2917	3216	3032	2927	2602			16	1013	928	1137	5059	5428	4347	1048	1373	1091			16	1755	2146	2193	2421	2341	2498	2776	3209	2634
		18	921	898	986	2754	2772	3052	3212	2532	2722			18	926	1138	1058	5186	5498	4682	925	1273	1333			18	1833	2161	2150	2429	2272	2359	2902	3033	2553
		20	982	949	1032	2922	2858	3066	2999	2536	2574			20	927	892	1021	5160	5503	4413	1025	1118	1158			20	1791	2100	2110	2186	2367	2378	2524	2931	2436
		22	853	827	867	2734	2652	3146	2982	2298	2393			22	790	914	935	5151	5524	4905	964	1142	1041			22	1728	2120	1918	2285	2338	2421	2600	2641	2603
		24	795	813	990	2600	2800	2893	2861	2554	2480			24	853	813	981	5185	5517	4553	904	999	1117			24	1643	2205	1971	2237	2231	2348	2469	2967	2390
		26	828	856	755	2478	2723	3084	2717	2354	2498			26	689	972	826	5096	5009	4483	839	1048	1002			26	1814	2086	2037	2120	2237	2359	2379	2858	2242
		28	813	840	827	2359	2706	2822	2900	2373	2288			28	657	733	944	4874	5347	4661	771	1182	996			28	1811	1916	1935	2241	2032	2372	2564	2766	2284
		30	750	800	828	2365	2602	2626	2502	2327	2105			30	709	835	702	5108	5272	4626	893	1189	961			30	1797	1959	1885	2086	2193	2326	2369	2720	2094
		32	700	748	730	2235	2346	2505	2589	2367	2187			32	670	693	773	4934	5218	4564	776	1115	859			32	1851	1767	1971	2065	2198	2377	2565	2562	2302
		34	772	746	794	2364	2263	2693	2603	2227	2183			34	700	767	738	5158	5595	4531	783	1011	841			34	1630	1953	1997	1929	2237	2269	2569	2638	2154
		36	750	697	756	2260	2304	2656	2282	1973	2210			36	761	707	702	4936	5294	4464	741	1117	898			36	1760	2000	1858	2064	2143	2270	2322	2574	2138
		38	724	799	732	2242	2113	2385	2405	2001	2110			38	735	702	800	5030	5238	4356	756	1041	932			38	1636	1766	1784	2120	2096	2231	2201	2424	1993
		40	764	707	710	2124	2194	2418	2234	1874	2016			40	667	809	867	4684	5168	4632	733	929	835			40	1584	1791	1757	1907	2108	2114	2252	2433	2064
		42	609	669	748	2092	2127	2294	2199	1801	1744			42	590	671	833	4638	5031	4464	660	870	841			42	1613	1727	1784	2242	1881	2089	2385	2397	2047
		44	732	712	783	1986	1943	2104	1945	1718	1838			44	632	666	690	4794	5094	4392	729	811	762			44	1645	1895	1776	2059	1955	1887	2262	2107	1952
		46	642	637	716	1896	1972	2161	2148	1742	1624			46	609	743	645	4577	4696	4255	614	853	797			46	1758	1786	1652	1862	2004	2054	2149	2357	1803
		48	586	650	796	1814	1938	2308	2161	1949	1763			48	572	676	664	4599	4920	4182	536	827	834			48	1541	1835	1629	1968	1800	1945	2042	2418	1936
		50	763	642	689	1999	1787	1941	1744	1834	1805			50	623	649	767	4614	4866	4223	679	994	685			50	1629	1547	1492	1728	1827	1947	1939	2402	1880
		52	647	562	676	1775	1759	1956	2017	1738	1721			52	655	623	699	4556	4615	4102	660	862	685			52	1670	1768	1761	1927	1883	1808	2105	2267	1720
		54	646	702	615	1853	1664	1945	1743	1710	1908			54	610	567	753	4496	4731	4094	664	927	586			54	1438	1619	1702	1771	1804	1890	1947	2131	1581
		56	673	654	637	1631	1884	1896	1988	1688	1670			56	595	513	597	4391	4675	4130	651	777	715			56	1410	1715	1600	1892	1785	1912	1995	2009	1839
		58	593	632	585	1484	1626	1861	2034	1532	1595			58	556	654	774	4502	4641	4145	590	846	712			58	1513	1541	1567	1768	1713	1825	1843	1989	1755

[truncated: 42 more sheets: Figure 3e, Figure 3f , Figure 4a, b, c, Figure 4d, Figure 4e, Figure 4f, g, Figure 5a, Figure 5b, Figure 5d, Figure 5e, Figure 5f, Suppl Fig. 1b, Suppl. Fig. 1c-0443 Non-reduced, Suppl. Fig. 1c-V5 Non-reduced, Suppl. Fig. 1c-0443 Reduced, Suppl. Fig. 1c-V5 Reduced, Suppl. Fig. 1d-0443 Non-reduced, Suppl. Fig. 1d-V5 Non-reduced, Suppl. Fig. 1d-0443 Reduced, Suppl. Fig. 1d-V5 Reduced …]
